# Supplementary material for: Epidemiology and Integrative Taxonomy of Helminths of Invasive Wild Boars, Brazil
Source: Pathogens. 2023 Jan 23;12(2):175. doi: 10.3390/pathogens12020175 (PMC9963619; doi:10.3390/pathogens12020175)
Supplement: Supplementary file 1 [file pathogens-12-00175-s001.zip]

Archive with 17 entries (17 files):
- Figure S1.tiff
- Figure S2.tiff
- Figure S3.tiff
- Figure S4.tiff
- Figure S5.tiff
- Figure S6.tiff
- Figure S7.tiff
- Figure S8.tiff
- Table S1.pdf
- Table S2.pdf
- Table S3.pdf
- Table S4.pdf
- Table S5.pdf
- Table S6.pdf
- Table S7.pdf
- Table S8.pdf
- Table S9.pdf
